# Supplementary material for: Circadian regulation of endoplasmic reticulum calcium response in cultured mouse astrocytes
Source: eLife. 2024 Nov 27;13:RP96357. doi: 10.7554/eLife.96357 (PMC11602189; doi:10.7554/eLife.96357)
Supplement: Figure 2—source data 5. [file elife-96357-fig2-data5.zip]

Archive with 2 entries (2 files):
- Figure 2-source data 5.pdf
- ._Figure 2-source data 5.pdf
