# Supplementary material for: Circadian regulation of endoplasmic reticulum calcium response in cultured mouse astrocytes
Source: eLife. 2024 Nov 27;13:RP96357. doi: 10.7554/eLife.96357 (PMC11602189; doi:10.7554/eLife.96357)
Supplement: Figure 2—source data 6. [file elife-96357-fig2-data6.zip]

Archive with 6 entries (6 files):
- tERK.tif
- ._tERK.tif
- .DS_Store
- ._.DS_Store
- HERP.tif
- ._HERP.tif
