# Supplementary material for: Circadian regulation of endoplasmic reticulum calcium response in cultured mouse astrocytes
Source: eLife. 2024 Nov 27;13:RP96357. doi: 10.7554/eLife.96357 (PMC11602189; doi:10.7554/eLife.96357)
Supplement: Figure 3—source data 2. [file elife-96357-fig3-data2.zip]

Archive with 10 entries (10 files):
- .DS_Store
- ._.DS_Store
- HERP.tif
- ._HERP.tif
- GAPDH.tif
- ._GAPDH.tif
- ITPR1.tif
- ._ITPR1.tif
- vinculin.tif
- ._vinculin.tif
