# Supplementary material for: Circadian regulation of endoplasmic reticulum calcium response in cultured mouse astrocytes
Source: eLife. 2024 Nov 27;13:RP96357. doi: 10.7554/eLife.96357 (PMC11602189; doi:10.7554/eLife.96357)
Supplement: Figure 3—source data 3. [file elife-96357-fig3-data3.zip]

Archive with 3 entries (2 files):
- Figure 3-source data 3/
- Figure 3-source data 3/Figure 3-source data 3.pdf
- __MACOSX/Figure 3-source data 3/._Figure 3-source data 3.pdf
