# Supplementary material for: Circadian regulation of endoplasmic reticulum calcium response in cultured mouse astrocytes
Source: eLife. 2024 Nov 27;13:RP96357. doi: 10.7554/eLife.96357 (PMC11602189; doi:10.7554/eLife.96357)
Supplement: Figure 4—source data 1. [file elife-96357-fig4-data1.zip]

Archive with 2 entries (2 files):
- Figure 4-source data 1.pdf
- ._Figure 4-source data 1.pdf
