# Supplementary material for: Circadian regulation of endoplasmic reticulum calcium response in cultured mouse astrocytes
Source: eLife. 2024 Nov 27;13:RP96357. doi: 10.7554/eLife.96357 (PMC11602189; doi:10.7554/eLife.96357)
Supplement: Figure 4—source data 2. [file elife-96357-fig4-data2.zip]

Archive with 7 entries (7 files):
- .DS_Store
- ._.DS_Store
- short expose.tif
- BMAL1.tif
- VINCULIN .tif
- GAPDH.tif
- long expose.tif
