# Supplementary material for: Circadian regulation of endoplasmic reticulum calcium response in cultured mouse astrocytes
Source: eLife. 2024 Nov 27;13:RP96357. doi: 10.7554/eLife.96357 (PMC11602189; doi:10.7554/eLife.96357)
Supplement: Figure 5—source data 2. [file elife-96357-fig5-data2.zip]

Archive with 3 entries (3 files):
- HERP.tif
- BMAL1.tif
- GAPDH.tif
