# Supplementary material for: Circadian regulation of endoplasmic reticulum calcium response in cultured mouse astrocytes
Source: eLife. 2024 Nov 27;13:RP96357. doi: 10.7554/eLife.96357 (PMC11602189; doi:10.7554/eLife.96357)
Supplement: Figure 6—source data 2. [file elife-96357-fig6-data2.zip]

Archive with 4 entries (4 files):
- VINCULIN for pCX43.tif
- VINCULIN for CX43.tif
- pCX43.tif
- CX43.tif
