# Supplementary material for: Circadian regulation of endoplasmic reticulum calcium response in cultured mouse astrocytes
Source: eLife. 2024 Nov 27;13:RP96357. doi: 10.7554/eLife.96357 (PMC11602189; doi:10.7554/eLife.96357)
Supplement: Figure 6—source data 4. [file elife-96357-fig6-data4.zip]

Archive with 12 entries (12 files):
- BMAL1.tif
- ._BMAL1.tif
- GAPDH.tif
- ._GAPDH.tif
- pCX43.tif
- ._pCX43.tif
- VINCULIN.tif
- ._VINCULIN.tif
- TUBB.tif
- ._TUBB.tif
- CX43.tif
- ._CX43.tif
