# Supplementary material for: Circadian regulation of endoplasmic reticulum calcium response in cultured mouse astrocytes
Source: eLife. 2024 Nov 27;13:RP96357. doi: 10.7554/eLife.96357 (PMC11602189; doi:10.7554/eLife.96357)
Supplement: Figure 6—source data 8. [file elife-96357-fig6-data8.zip]

Archive with 14 entries (14 files):
- VINCULIN for pCX43.tif
- ._VINCULIN for pCX43.tif
- VINCULIN for CX43.tif
- ._VINCULIN for CX43.tif
- HERP.tif
- ._HERP.tif
- BMAL1.tif
- ._BMAL1.tif
- pCX43.tif
- ._pCX43.tif
- CX43.tif
- ._CX43.tif
- VINCULIN for BMAL1 and HERP.tif
- ._VINCULIN for BMAL1 and HERP.tif
